# Supplementary material for: Effects of Salt Stress on Transcriptional and Physiological Responses in Barley Leaves with Contrasting Salt Tolerance
Source: Int J Mol Sci. 2022 Apr 30;23(9):5006. doi: 10.3390/ijms23095006 (PMC9103072; doi:10.3390/ijms23095006)
Supplement: Supplementary file 1 [file ijms-23-05006-s001.zip › Supplementary Tables.xlsx]

## Sheet: Table S1
Table S1. Statistics of RNA-Seq numerical data analysis in Boulifa (B) and Testour (T) barley seedlings. 0L (control leaves), 2L (leaves salt stressed for 2 h), 8L (leaves salt stressed for 8 h), 24L (leaves salt stressed for 24 h).
Sample Name	Reads (Millions)	Reads Aligned (Millions)	% Aligned
B0L1	23.9	15.2	0.637
B0L2	23.9	15.3	0.639
B0L3	24	15.6	0.65
B24L1	23	14.6	0.635
B24L2	22.1	14.3	0.644
B24L3	24	14.4	0.6
B2L1	23.9	15.4	0.64
B2L2	23.8	15	0.627
B2L3	23.9	14.8	0.621
B8L1	23.7	14.9	0.619
B8L2	24	14.8	0.615
B8L3	23.9	15	0.625
T0L1	23.7	15.1	0.636
T0L2	23.9	15.2	0.635
T0L3	24	15.4	0.64
T24L1	24	14.9	0.619
T24L2	24	15.2	0.631
T24L3	24	14.8	0.618
T2L1	23.9	14.9	0.622
T2L2	24	14.9	0.617
T2L3	24	14.3	0.594
T8L1	24	14.6	0.608
T8L2	24	14.8	0.615
T8L3	24	14.6	0.606

## Sheet: Table S2
Table S2. Expression patterns of salt-stress responsive genes in Boulifa (B) and Testour (T) after 24 h salt treatment compared to control plants.
Functions	Gene ID	Annotation	Log2FC B24h vs B0	Log2FC T24h vs T0
Photosystem
photosystem I (PSI) and II (PSII)	HORVU0Hr1G034290	Photosystem II reaction center protein I	-1.38	-2.3
photosystem I (PSI) and II (PSII)	HORVU5Hr1G094770	photosystem II 11 kDa protein-related	-1.23	-1.9
photosystem I (PSI) and II (PSII)	HORVU5Hr1G113900	Photosystem I reaction center subunit IV	-1.07	-1.7
photosystem I (PSI) and II (PSII)	HORVU2Hr1G038960	Photosystem II 10 kDa polypeptide, chloroplastic	3.3	3.7
photosystem I (PSI) and II (PSII)	HORVU2Hr1G071940	Photosystem II stability/assembly factor HCF136	-1.3	-2.28
photosystem I (PSI) and II (PSII)	HORVU0Hr1G002340	NADH-cytochrome b5 reductase 2	-1.59	-2.16
photosystem I (PSI) and II (PSII)	HORVU1Hr1G000120	Cytochrome P450 superfamily protein	1.1	1.7
photosystem I (PSI) and II (PSII)	HORVU5Hr1G097870	Cytochrome b6-f complex subunit 7	-1.25	-2.39
photosystem I (PSI) and II (PSII)	HORVU5Hr1G098370	Cytochrome c biogenesis protein CcsB	-2.9	-3.55
photosystem I (PSI) and II (PSII)	HORVU6Hr1G085170	Photosystem II 10 kDa polypeptide		-1.14
photosystem I (PSI) and II (PSII)	HORVU7Hr1G051160	Photosystem II reaction center PsbP family protein		-1.38
photosystem I (PSI) and II (PSII)	HORVU7Hr1G091640	Photosystem II reaction center protein K		-1.7
photosystem I (PSI) and II (PSII)	HORVU2Hr1G019820	Photosystem I reaction center subunit N, chloroplastic		-1.7
photosystem I (PSI) and II (PSII)	HORVU2Hr1G038940	Photosystem II 10 kDa polypeptide, chloroplastic	2.4	1.38
photosystem I (PSI) and II (PSII)	HORVU2Hr1G060480	Photosystem I reaction center subunit psaK, chloroplastic		-1.35
photosystem I (PSI) and II (PSII)	HORVU2Hr1G060880	Oxygen-evolving enhancer protein 2, chloroplastic	-1	-1.7
photosystem I (PSI) and II (PSII)	HORVU2Hr1G062030	Photosystem II CP43 reaction center protein		-1.48
photosystem I (PSI) and II (PSII)	HORVU2Hr1G073370	photosystem I subunit O		-1.39
photosystem I (PSI) and II (PSII)	HORVU3Hr1G075870	Photosystem II reaction center W protein, chloroplastic		-1.4
photosystem I (PSI) and II (PSII)	HORVU3Hr1G105780	photosystem II subunit X		-1.78
photosystem I (PSI) and II (PSII)	HORVU5Hr1G109710	Photosystem I reaction center subunit II		-1.79
photosystem I (PSI) and II (PSII)	HORVU5Hr1G063620	Early light-induced protein 1, chloroplastic		1.9
photosystem I (PSI) and II (PSII)	HORVU5Hr1G124380	Light-repressed protein A		-1.5
photosystem I (PSI) and II (PSII)	HORVU2Hr1G060460	Outer arm dynein light chain 1 protein	-1.9	-1.8
photosystem I (PSI) and II (PSII)	HORVU3Hr1G073190	Dynein light chain	-2.3	-3.2
photosystem I (PSI) and II (PSII)	HORVU2Hr1G071940	Photosystem II stability/assembly factor HCF136	-1.3	-2.3
photosystem I (PSI) and II (PSII)	HORVU7Hr1G081610	Cytochrome P450 superfamily protein	-1.4	-1.7
plastocyanin	HORVU7Hr1G000900	plastocyanin 1		-1.2
plastocyanin	HORVU4Hr1G061950	Plastocyanin-like domain containing protein		-1.3
Rubisco	HORVU1Hr1G037650	Rubisco accumulation factor 1, chloroplastic		-1.6
Chlorophyll	HORVU7Hr1G088190	Ribulose bisphosphate carboxylase large chain	-1.7	-2.5
Chlorophyll	HORVU2Hr1G040780	Chlorophyll a-b binding protein 13, chloroplastic	-1.2	-1.8
Chlorophyll	HORVU7Hr1G046320	Chlorophyll a-b binding protein 1B-21, chloroplastic		-1.4
Chlorophyll	HORVU4Hr1G015260	Chlorophyll a-b binding protein 2, chloroplastic		-1.3
Chlorophyll	HORVU2Hr1G041270	Chlorophyll a-b binding protein 6, chloroplastic		-1.7
Chlorophyll	HORVU5Hr1G062240	Chlorophyll a-b binding protein 7, chloroplastic	-1.4	-2.17
Chlorophyll	HORVU2Hr1G041280	Chlorophyll a-b binding protein CP29		-1.8
Chlorophyll	HORVU2Hr1G079920	Chlorophyll a-b binding protein, chloroplastic		-1.7
Chlorophyll	HORVU6Hr1G091650	Chlorophyll a-b binding protein, chloroplastic	-1.2	-2.1
Chlorophyll	HORVU7Hr1G040370	Chlorophyll a-b binding protein, chloroplastic	-2.9	-3.3
Chlorophyll	HORVU7Hr1G040380	Chlorophyll a-b binding protein, chloroplastic	-1.9	-2.7
Chlorophyll	HORVU2Hr1G053350	Chloroplast stem-loop binding protein of 41 kDa b, chloroplastic	-1.8	-2.3
Chlorophyll	HORVU2Hr1G081140	Chloroplastic group IIA intron splicing facilitator CRS1, chloroplastic		-1.2
Chlorophyll	HORVU5Hr1G057460	Chloroplastic group IIA intron splicing facilitator CRS1, chloroplastic		-1.3
Chlorophyll	HORVU6Hr1G009510	chlororespiratory reduction 6		-1.6
Chlorophyll	HORVU3Hr1G073860	chlororespiratory reduction 7	-1.8	-2.4
Chlorophyll	HORVU1Hr1G059890	Chlorophyll synthase, chloroplastic	-1.2	-2.1
Chlorophyll	HORVU6Hr1G049190	Photosystem I P700 chlorophyll a apoprotein A2	-1.3	-3.3
Chlorophyll	HORVU6Hr1G037020	Photosystem I P700 chlorophyll a apoprotein A1	-1.4	-2.7
Cell wall
cellulose	HORVU6Hr1G013670	cellulose synthase 1		-1.02764
cellulose	HORVU5Hr1G110000	Cellulose synthase family protein		-1.35709
cellulose	HORVU3Hr1G016990	cellulose synthase like G3	-1.55712	-2.54229
cellulose	HORVU3Hr1G074570	Cellulose-synthase-like C6	-1.61648	-1.96603
xyloglucan	HORVU0Hr1G022110	xyloglucan endotransglucosylase/hydrolase 25		-8.26623
xyloglucan	HORVU7Hr1G021950	xyloglucan endotransglucosylase/hydrolase 25	-2.98588	-2.93509
xyloglucan	HORVU6Hr1G067470	xyloglucan endotransglucosylase/hydrolase 28		-2.21444
xyloglucan	HORVU5Hr1G123920	xyloglucan endotransglucosylase/hydrolase 30	-2.65001	-2.85115
xyloglucan	HORVU4Hr1G090820	xyloglucan endotransglucosylase/hydrolase 32	-1.75454	-1.74995
xyloglucan	HORVU4Hr1G054120	xyloglucan xylosyltransferase 5		-2.7
cell wall structural	HORVU4Hr1G054970	Wound-induced protein 1	-1.35527	2.01186
cell wall structural	HORVU2Hr1G103550	Glycine-rich cell wall structural protein	1.59364
cell wall structural	HORVU2Hr1G103550	Glycine-rich cell wall structural protein	1.59364
Extension	HORVU3Hr1G096120	Exostosin family protein	-1.50342
Extension	HORVU5Hr1G104280	Exostosin family protein	-1.20365
Extension	HORVU3Hr1G075210	expansin A1	-1.20676
Extension	HORVU3Hr1G073120	expansin B2	-2.81549	-2.13037
Extension	HORVU3Hr1G105180	expansin B2	-2.81549	-2.13037
Extension	HORVU4Hr1G088080	expansin B2	-3.4549	-2.69265
Extension	HORVU0Hr1G018320	expansin B4	-1.32052	-1.6419
Extension	HORVU6Hr1G063140	expansin B4	-1.32052	-1.6419
Extension	HORVU6Hr1G063180	expansin B4	-1.20172	-2.01625
Degradation	HORVU2Hr1G103150	Pectinesterase inhibitor domain containing protein	4.5	7.28591
Degradation	HORVU2Hr1G018710	Pectinesterase	-2.69489	-1.56809
Degradation	HORVU7Hr1G032330	pectinesterase family protein	-2.1	-3.25025
Antioxidant enzyme
Glutathione S-transferase	HORVU4Hr1G081110	glutathione S-transferase 6	-2.9852	-3.32003
Glutathione S-transferase	HORVU3Hr1G097950	Glutathione S-transferase family protein	1.26871	1.11868
Glutathione S-transferase	HORVU4Hr1G081170	Glutathione S-transferase family protein	-3.48958	-4.52513
Glutathione S-transferase	HORVU3Hr1G074020	Glutathione S-transferase 1	1.68628
Glutathione S-transferase	HORVU5Hr1G058000	Glutathione S-transferase family protein		-1.46732
Glutathione S-transferase	HORVU7Hr1G039140	Glutathione S-transferase family protein	-1.19939	-2.3724
Glutathione S-transferase	HORVU4Hr1G057890	Glutathione S-transferase family protein	1.00331
Glutathione S-transferase	HORVU4Hr1G081100	Glutathione S-transferase family protein	1.09431
Glutathione S-transferase	HORVU6Hr1G090560	Glutathione S-transferase family protein	1.76302
Peroxidase	HORVU0Hr1G004850	Peroxidase superfamily protein	-1.6143	-1.75913
Peroxidase	HORVU1Hr1G066610	Peroxidase superfamily protein	-3.88943	-4.17994
Peroxidase	HORVU2Hr1G002010	Peroxidase superfamily protein		-1.03859
Peroxidase	HORVU2Hr1G018390	Peroxidase superfamily protein	-1.97013	-2.28295
Peroxidase	HORVU2Hr1G018440	Peroxidase superfamily protein	-1.9991	-2.46414
Peroxidase	HORVU2Hr1G018530	Peroxidase superfamily protein	-2.13251	-2.27091
Peroxidase	HORVU2Hr1G018570	Peroxidase superfamily protein	-4.9901	-5.24758
Peroxidase	HORVU2Hr1G063460	Peroxidase superfamily protein		-2.11099
Peroxidase	HORVU2Hr1G075970	Peroxidase superfamily protein	1.18817	1.90746
Peroxidase	HORVU3Hr1G067330	Peroxidase superfamily protein	-2.20611	-4.79016
Peroxidase	HORVU5Hr1G097130	Peroxidase superfamily protein	-4.65959	-5.15124
Peroxidase	HORVU6Hr1G009360	Peroxidase superfamily protein	-1.7667	-1.9713
Peroxidase	HORVU6Hr1G009500	Peroxidase superfamily protein	-2.30386	-2.95171
Peroxidase	HORVU7Hr1G043040	Peroxidase superfamily protein		-2.22776
Peroxidase	HORVU7Hr1G083550	Peroxidase superfamily protein	2.28861	2.09284
Peroxidase	HORVU7Hr1G089320	Peroxidase superfamily protein	2.32748	2.33941
Catalase (CAT)	HORVU6Hr1G008640	catalase 1	2.23658	3.16697
Catalase (CAT)	HORVU6Hr1G008730	catalase 3	2.89205
Superoxide dismutase (SOD)	HORVU7Hr1G008390	Fe superoxide dismutase 2		-2.10261
oxidase protein	HORVU3Hr1G069780	respiratory burst oxidase protein F	1.1	1.46319
oxidative stress	HORVU0Hr1G027050	oxidative stress 3	1.08145	-1.53242
thioredoxin	HORVU7Hr1G029120	thioredoxin domain-containing protein 9 homolog	1.28834	1.11734
thioredoxin	HORVU2Hr1G017300	thioredoxin F2	-2.74941	-3.85213
thioredoxin	HORVU2Hr1G017310	thioredoxin F2	-1.88086	-2.38936
thioredoxin	HORVU7Hr1G010290	Thioredoxin family protein	-1.10268	-1.61941
thioredoxin	HORVU2Hr1G023170	Thioredoxin reductase	-1.24281	-1.79544
thioredoxin	HORVU6Hr1G006310	Thioredoxin superfamily protein	1.95722	2.65034
thioredoxin	HORVU7Hr1G010470	thioredoxin Y1	-1.01938	-2.32474
thioredoxin	HORVU3Hr1G111930	thioredoxin Y2	-1.26386	-2.0935
thioredoxin	HORVU4Hr1G012560	Thioredoxin z	-1.26117	-2.23352
Tocopherol	HORVU1Hr1G060090	Tocopherol cyclase, chloroplastic		-2.55402
oxidoreductase	HORVU6Hr1G083180	NADPH:adrenodoxin oxidoreductase, mitochondrial	2.15139	1.69426
oxidoreductase	HORVU3Hr1G018530	NADPH:quinone oxidoreductase		2.31781
oxidoreductase	HORVU6Hr1G005920	NADPH:quinone oxidoreductase	-1.69292	-2.38699
Chalcone synthase	HORVU6Hr1G003020	Chalcone synthase	2.68271	4.32814
Chalcone synthase	HORVU1Hr1G004820	Chalcone synthase 2	-3.38092	-3.21018
Chalcone synthase	HORVU1Hr1G004830	Chalcone synthase 2	-2.68307	-2.71101
Chalcone synthase	HORVU1Hr1G004840	Chalcone synthase 2	-2.56477	-2.31747
Chalcone synthase	HORVU2Hr1G038260	Chalcone--flavonone isomerase		-3.96466
Chalcone synthase	HORVU5Hr1G112670	Chalcone--flavonone isomerase	-2.00771	-2.09335
Chalcone synthase	HORVU1Hr1G000430	Chalcone--flavonone isomerase 1B-1	-1.69786	-1.93472
Respiratory burst oxidase homolog	HORVU3Hr1G069780	respiratory burst oxidase protein F	1.13067	1.46319
Respiratory burst oxidase homolog	HORVU6Hr1G035970	respiratory burst oxidase protein F	-3.39181	-2.99778
Ferritin	HORVU4Hr1G024570	ferritin 4		-1.4596
Osmoprotectant
Proline	HORVU6Hr1G018670	Proline-rich protein, putative, expressed	-1.7952	-3.25176
Proline	HORVU2Hr1G057880	Proline--tRNA ligase	-1.99187	-2.83106
Proline	HORVU3Hr1G106720	Pyrroline-5-carboxylate reductase	2.7071	1.72696
Proline	HORVU7Hr1G090410	polyamine oxidase 1	2.85501	2.75207
Proline	HORVU2Hr1G103220	polyamine oxidase 2	1.51307	1.93088
Sugars	HORVU1Hr1G095430	UDP-glucose 4-epimerase 1	1.04737	1.04737
Sugars	HORVU6Hr1G027310	UDP-glucose 4-epimerase 3	-1.71885	-1.7906
Sugars	HORVU4Hr1G008270	UDP-glucose 6-dehydrogenase family protein	3.32934	2.2383
Sugars	HORVU4Hr1G021270	UDP-glucose 6-dehydrogenase family protein	1.09955	1.67797
Sugars	HORVU5Hr1G096370	UDP-glucose 6-dehydrogenase family protein		1.13625
Sugars	HORVU0Hr1G028350	trehalose phosphate synthase		-2.2173
Sugars	HORVU3Hr1G071570	trehalose phosphate synthase	-1.50838	-1.40736
Sugars	HORVU6Hr1G084190	trehalose phosphate synthase		-1.42565
Sugars	HORVU6Hr1G063310	trehalose-6-phosphate phosphatase	-1.17895	-1.25938
Glycine betaine	HORVU6Hr1G087460	Betaine aldehyde dehydrogenase 2	1.1031
Glycine betaine	HORVU7Hr1G038630	glycine-rich protein		1.3118
Glycine betaine	HORVU7Hr1G038660	glycine-rich protein	1.34949	1.65124
Glycine betaine	HORVU7Hr1G038690	glycine-rich protein	1.08379	1.77361
Glycine betaine	HORVU5Hr1G062890	Glycine--tRNA ligase beta subunit	-1.49613	-2.33605
Glycine betaine	HORVU2Hr1G025150	Glycoprotein membrane precursor GPI-anchored	-1.88829	-1.88829
Sugars	HORVU3Hr1G093830	sucrose phosphate synthase 3F	3.32411	3.66167
Sugars	HORVU7Hr1G034560	Choline/ethanolaminephosphotransferase 1	1.14342	1.29354
Sugars	HORVU0Hr1G019020	sucrose synthase 1	1.27598	1.26477
Sugars	HORVU2Hr1G030870	sucrose synthase 4	1.12975
Sugars	HORVU0Hr1G038330	sucrose synthase 6	-2.94554	-2.39505
Sugars	HORVU4Hr1G015580	Sucrose-phosphate synthase 1		-1.19948
Sugars	HORVU2Hr1G079790	Sugar transport protein 5	-1.73907	-2.07862
Sugars	HORVU2Hr1G041080	sugar transporter 1	-2.19547	-2.0125
Sugars	HORVU2Hr1G091190	sugar transporter 9		1.85893
Sugars	HORVU6Hr1G084290	sugar transporter protein 7		1.47518
Sugars	HORVU7Hr1G115370	sugar transporter protein 7	1.84322	2.12466
Sugars	HORVU1Hr1G001590	Glucose-1-phosphate adenylyltransferase family protein		-1.11511
Sugars	HORVU7Hr1G093330	Glucose-1-phosphate adenylyltransferase family protein		-1.77074
Sugars	HORVU6Hr1G028710	glucose-6-phosphate dehydrogenase 2	-1.42778	-1.90524
Sugars	HORVU0Hr1G036390	Glucose-6-phosphate isomerase		-1.56802
Sugars	HORVU1Hr1G006860	Glucose-6-phosphate isomerase		-1.22909
Transporters
Ion transport	HORVU7Hr1G085980	Salt overly sensitive 1	1.5
Ion transport	HORVU2Hr1G100440	high-affinity K+ transporter 1	2.1	2.02
Ion transport	HORVU6Hr1G031360	high-affinity K+ transporter 1	1.7	1.4
Ion transport	HORVU4Hr1G083980	Mechanosensitive ion channel family protein	-1.9269	-1.48816
Ion transport	HORVU6Hr1G014650	Mechanosensitive ion channel family protein	-1.42745	-1.94371
Ion transport	HORVU6Hr1G064470	Mechanosensitive ion channel family protein	1.23888	1.25208
Ion transport	HORVU7Hr1G034680	Mechanosensitive ion channel family protein	1.8472	2.08673
Ion transport	HORVU5Hr1G095540	Outward rectifying potassium channel protein	-1.7	-1.43586
Ion transport	HORVU3Hr1G065360	Potassium channel subfamily K member 10	-1.21795	-2.15827
Ion transport	HORVU2Hr1G064770	Potassium transporter family protein	1.4	1.2054
Ion transport	HORVU2Hr1G071570	Potassium transporter family protein	2.8	2.27501
Ion transport	HORVU5Hr1G059200	Potassium transporter family protein	1.3	1.41327
Signaling genes
Abiscisic acid signal	HORVU2Hr1G025090	Endonuclease/exonuclease/phosphatase family protein		-1.84451
Abiscisic acid signal	HORVU6Hr1G027460	endonuclease/exonuclease/phosphatase family protein	-1.84358	-2.64166
Abiscisic acid signal	HORVU7Hr1G090340	phosphatidic acid phosphatase-related / PAP2-related	-3.30848	-4.13551
Abiscisic acid signal	HORVU4Hr1G055220	Abscisic acid receptor PYR1	-5.7403	-5.21675
Abiscisic acid signal	HORVU7Hr1G024960	ABC transporter C family member 10		1.17988
Abiscisic acid signal	HORVU7Hr1G025000	ABC transporter C family member 10	2.3482	3.78275
Abiscisic acid signal	HORVU7Hr1G025140	ABC transporter C family member 10		2.14052
Abiscisic acid signal	HORVU3Hr1G112180	ABC transporter C family member 14	3.20226	5.36643
Abiscisic acid signal	HORVU3Hr1G112250	ABC transporter C family member 14		2.29163
Abiscisic acid signal	HORVU3Hr1G112150	ABC transporter C family member 4	3.86588	6.25885
Abiscisic acid signal	HORVU3Hr1G112240	ABC transporter C family member 4		4.38062
Abiscisic acid signal	HORVU2Hr1G105510	ABC transporter C family member 9		1.57354
Abiscisic acid signal	HORVU2Hr1G090960	ABC transporter G family member 11	1.25247	1.19547
Abiscisic acid signal	HORVU6Hr1G027440	ABC transporter G family member 11
Abiscisic acid signal	HORVU7Hr1G014870	ABC transporter G family member 14	-1.36359	-1.84222
Abiscisic acid signal	HORVU7Hr1G014870	ABC transporter G family member 14
Abiscisic acid signal	HORVU4Hr1G018800	ABC transporter G family member 25	1.64198	1.67726
Abiscisic acid signal	HORVU5Hr1G125010	ABC transporter G family member 3		-1.23
Abiscisic acid signal	HORVU3Hr1G071470	ABC transporter G family member 32	1.56076	1.9265
Abiscisic acid signal	HORVU6Hr1G019080	ABC transporter G family member 36	-1.47714	-1.21683
Abiscisic acid signal	HORVU4Hr1G058070	ABC transporter G family member 5		-2.13399
Abiscisic acid signal	HORVU2Hr1G060510	Protein phosphatase 1 regulatory subunit 7	-2.02637	-1.29479
Abiscisic acid signal	HORVU1Hr1G080290	Protein phosphatase 2C family protein	2.78522	2.40604
Abiscisic acid signal	HORVU1Hr1G094840	Protein phosphatase 2C family protein	1.29481	-1.02488
Abiscisic acid signal	HORVU2Hr1G000090	Protein phosphatase 2C family protein	3.32416	3.04189
Abiscisic acid signal	HORVU2Hr1G071850	Protein phosphatase 2C family protein	-1.45323	-1.99639
Abiscisic acid signal	HORVU2Hr1G078860	Protein phosphatase 2C family protein	2.23778	1.15734
Abiscisic acid signal	HORVU2Hr1G104630	Protein phosphatase 2C family protein		-1.25391
Abiscisic acid signal	HORVU3Hr1G050340	Protein phosphatase 2C family protein		2.31621
Abiscisic acid signal	HORVU3Hr1G067360	Protein phosphatase 2C family protein	4.62214	2.59568
Abiscisic acid signal	HORVU3Hr1G067380	Protein phosphatase 2C family protein	3.15556	3.93949
Abiscisic acid signal	HORVU4Hr1G056210	Protein phosphatase 2C family protein	2.1266	1.07874
Abiscisic acid signal	HORVU5Hr1G088700	Protein phosphatase 2C family protein	2.10888	1.06841
Abiscisic acid signal	HORVU5Hr1G116740	Protein phosphatase 2C family protein	-1.87075	-1.9006
Abiscisic acid signal	HORVU6Hr1G029160	Protein phosphatase 2C family protein	-1.49163	-1.37774
Abiscisic acid signal	HORVU3Hr1G018110	Protein phosphatase PTC7 homolog	-1.67549	-1.87923
Abiscisic acid signal	HORVU6Hr1G063310	trehalose-6-phosphate phosphatase	-1.17895	-1.25938
Auxin signal	HORVU2Hr1G089660	auxin response factor 10	-1.20589
Auxin signal	HORVU6Hr1G020330	auxin response factor 19		-1.01534
Auxin signal	HORVU4Hr1G011740	Auxin-repressed 12.5 kDa protein		-1.344
Auxin signal	HORVU3Hr1G029670	Auxin-responsive GH3 family protein	-1.05234
Auxin signal	HORVU5Hr1G093640	Auxin-responsive protein IAA12	-1.31737	-2.24803
Auxin signal	HORVU5Hr1G094220	Auxin-responsive protein IAA13	-1.4542	-1.56098
Auxin signal	HORVU5Hr1G094270	Auxin-responsive protein IAA13	-1.17312	-1.8506
Auxin signal	HORVU3Hr1G019750	Auxin-responsive protein IAA2	-1.67497	-1.49527
Auxin signal	HORVU3Hr1G019750	Auxin-responsive protein IAA2
Auxin signal	HORVU7Hr1G084940	Auxin-responsive protein IAA23	1.15771	1.52943
Auxin signal	HORVU3Hr1G070620	Auxin-responsive protein IAA6		-1.0869
Auxin signal	HORVU2Hr1G081460	Indole-3-glycerol phosphate synthase	-1.07289	-1.37497
Auxin signal	HORVU2Hr1G092070	SAUR-like auxin-responsive protein family		-1.04158
Auxin signal	HORVU5Hr1G062720	SAUR-like auxin-responsive protein family	-2.07609	-3.46181
Auxin signal	HORVU7Hr1G017790	SAUR-like auxin-responsive protein family	-3.02119	-4.4927
Ethylene signal	HORVU7Hr1G082510	mitogen-activated protein kinase 18	-1.10229
Ethylene signal	HORVU4Hr1G057200	mitogen-activated protein kinase 3		1.08593
Ethylene signal	HORVU7Hr1G086650	1-aminocyclopropane-1-carboxylate oxidase 1		-1.86463
Ethylene signal	HORVU4Hr1G009800	1-aminocyclopropane-1-carboxylate synthase 11	-3.26455	-3.61211
Giberellin signal	HORVU5Hr1G124120	gibberellin 20 oxidase 2	-3.69023	-4.21182
Giberellin signal	HORVU3Hr1G022840	gibberellin 3-oxidase 1	-1.85073
Giberellin signal	HORVU7Hr1G042390	Gibberellin-regulated family protein	-2.22532
Giberellin biosynthesis	HORVU3Hr1G112010	Abscisic stress-ripening protein 1		1.41185
Giberellin biosynthesis	HORVU4Hr1G020030	Abscisic stress-ripening protein 1	-1.76914	-1.19906
Giberellin biosynthesis	HORVU2Hr1G074770	Abscisic stress-ripening protein 3	1.92567	1.34678
Calmodulin	HORVU1Hr1G068450	Calmodulin	-1.13686	-1.63136
Calmodulin	HORVU5Hr1G094290	calmodulin 1		1.49585
Calmodulin	HORVU4Hr1G053130	calmodulin 3	-1.46704
Calmodulin	HORVU6Hr1G019510	calmodulin-binding family protein	1.12898	1.26451
Calmodulin	HORVU5Hr1G023350	Calmodulin-binding protein		1.87241
Calmodulin	HORVU5Hr1G023430	Calmodulin-binding protein	1.10935	1.80672
Calmodulin	HORVU5Hr1G023480	Calmodulin-binding protein	1.44182	1.34563
Calmodulin	HORVU5Hr1G023530	Calmodulin-binding protein	1.79894	1.51792
Calmodulin	HORVU6Hr1G030270	Calmodulin-binding protein	-1.00795	-1.01042
Ubiquitin	HORVU3Hr1G075250	Ubiquitin carboxyl-terminal hydrolase 12		1.70097
Ubiquitin	HORVU3Hr1G075220	Ubiquitin carboxyl-terminal hydrolase 13		1.15917
Ubiquitin	HORVU7Hr1G030300	Ubiquitin carboxyl-terminal hydrolase 23	1.01205	1.00142
Ubiquitin	HORVU1Hr1G081490	Ubiquitin domain-containing protein	3.50379	2.90738
Ubiquitin	HORVU5Hr1G101740	Ubiquitin thioesterase OTU1		-1.25004
Ubiquitin	HORVU0Hr1G025900	ubiquitin-conjugating enzyme 13		-3.91948
Ubiquitin	HORVU4Hr1G007560	ubiquitin-conjugating enzyme 13	-1.18649	-1.92461
Ubiquitin	HORVU7Hr1G110360	ubiquitin-conjugating enzyme 22		-1.02129
Ubiquitin	HORVU2Hr1G094030	ubiquitin-conjugating enzyme 3		1.0136
Ubiquitin	HORVU7Hr1G022530	Ubiquitin-like modifier-activating enzyme 5		1.43528
Ubiquitin	HORVU0Hr1G003810	U-box domain-containing protein	-2.53244	-2.72034
Ubiquitin	HORVU5Hr1G021280	U-box domain-containing protein 13	-1.21794
Ubiquitin	HORVU5Hr1G059280	U-box domain-containing protein 19	6.08823	5.11503
Ubiquitin	HORVU7Hr1G039760	U-box domain-containing protein 40	-1.1771
Phospholipase	HORVU3Hr1G066960	Phospholipase A1-II 5		-1.13447
Phospholipase	HORVU3Hr1G110320	Phospholipase A1-II 6		2.47904
Phospholipase	HORVU3Hr1G110330	Phospholipase A1-II 6	1.72919	3.18379
Phospholipase	HORVU4Hr1G006850	Phospholipase A2 family protein		-4.20575
Phospholipase	HORVU1Hr1G082950	phospholipase D P2	-1.88052	-2.25245
Ca2+ signaling	HORVU3Hr1G069600	Calcium binding EF-hand protein	4.35926	2.41484
Ca2+ signaling	HORVU1Hr1G081980	Calcium homeostasis regulator CHoR1		-1.148
Ca2+ signaling	HORVU5Hr1G045710	Calcium uniporter protein 5, mitochondrial	3.83461	1.79536
Ca2+ signaling	HORVU2Hr1G101790	Calcium-binding EF hand family protein		-1.28609
Ca2+ signaling	HORVU3Hr1G028540	Calcium-binding EF-hand family protein	-1.33222	-1.6779
Ca2+ signaling	HORVU5Hr1G039950	Calcium-binding EF-hand family protein	-1.50615	-1.96732
Ca2+ signaling	HORVU2Hr1G019990	Calcium-dependent lipid-binding (CaLB domain) family protein	-2.20354	-3.14838
Ca2+ signaling	HORVU2Hr1G104470	Calcium-dependent lipid-binding (CaLB domain) family protein	1.64758	1.79294
Ca2+ signaling	HORVU3Hr1G108690	Calcium-dependent lipid-binding (CaLB domain) family protein		1.01838
Ca2+ signaling	HORVU2Hr1G039070	calcium-dependent protein kinase 19		-1.1388
Receptor kinase	HORVU1Hr1G006020	receptor kinase 1	-2.30997	-2.1653
Receptor kinase	HORVU3Hr1G019140	receptor kinase 1	-1.68548	-1.49116
Receptor kinase	HORVU3Hr1G075990	receptor kinase 1		3.88542
Receptor kinase	HORVU3Hr1G109350	receptor kinase 1		1.52823
Receptor kinase	HORVU4Hr1G015890	receptor kinase 1		2.57111
Receptor kinase	HORVU7Hr1G092330	receptor kinase 1	-1.66985
Receptor kinase	HORVU0Hr1G040210	receptor kinase 2		-1.20457
Receptor kinase	HORVU1Hr1G009250	receptor kinase 2		2.00996
Receptor kinase	HORVU1Hr1G011660	receptor kinase 2		1.04226
Receptor kinase	HORVU2Hr1G091360	receptor kinase 2	-1.0112	-1.8825
Receptor kinase	HORVU2Hr1G098390	receptor kinase 2		-1.48686
Receptor kinase	HORVU2Hr1G098450	receptor kinase 2		-1.21005
Receptor kinase	HORVU3Hr1G033480	receptor kinase 2		3.08651
Receptor kinase	HORVU3Hr1G109370	receptor kinase 2		1.27721
Receptor kinase	HORVU3Hr1G109430	receptor kinase 2		1.80907
Receptor kinase	HORVU4Hr1G009230	receptor kinase 2		2.01504
Receptor kinase	HORVU4Hr1G015770	receptor kinase 2		1.00787
Receptor kinase	HORVU5Hr1G089620	receptor kinase 2		1.95574
Receptor kinase	HORVU5Hr1G089850	receptor kinase 2		-2.04628
Receptor kinase	HORVU5Hr1G098640	receptor kinase 2		2.08348
Receptor kinase	HORVU5Hr1G123550	receptor kinase 2		1.46324
Receptor kinase	HORVU6Hr1G000480	receptor kinase 2	2.87536	3.12647
Receptor kinase	HORVU6Hr1G002530	receptor kinase 2		2.16674
Receptor kinase	HORVU6Hr1G034990	receptor kinase 2	1.39536	1.49172
Receptor kinase	HORVU6Hr1G084370	receptor kinase 2		2.73309
Receptor kinase	HORVU7Hr1G028730	receptor kinase 2		2.03944
Receptor kinase	HORVU7Hr1G044510	receptor kinase 2		-1.57535
Receptor kinase	HORVU7Hr1G051430	receptor kinase 2	-2.73706	-2.73936
Receptor kinase	HORVU7Hr1G085650	receptor kinase 2	-1.91357	-1.95443
Receptor kinase	HORVU7Hr1G109200	receptor kinase 2		3.16728
Receptor kinase	HORVU4Hr1G015930	receptor kinase 2	5.11149
Receptor kinase	HORVU5Hr1G020530	receptor kinase 2	2.43279
Receptor kinase	HORVU6Hr1G035880	receptor kinase 2	-1.13128
Receptor kinase	HORVU0Hr1G023200	receptor kinase 3	1.10427	1.45637
Receptor kinase	HORVU1Hr1G001220	receptor kinase 3		2.56927
Receptor kinase	HORVU2Hr1G037750	receptor kinase 3		2.73032
Receptor kinase	HORVU3Hr1G017420	receptor kinase 3	1.14442	1.04541
Receptor kinase	HORVU5Hr1G087240	receptor kinase 3		2.45327
Receptor kinase	HORVU6Hr1G004420	receptor kinase 3	1.4981	2.3833
Receptor kinase	HORVU6Hr1G088980	receptor kinase 3		1.75036
Receptor kinase	HORVU1Hr1G009170	receptor lectin kinase		1.95211
Receptor kinase	HORVU5Hr1G110920	receptor lectin kinase		1.693
Receptor kinase	HORVU5Hr1G063050	receptor-like kinase 1	-1.22197	-2.97745
Receptor kinase	HORVU2Hr1G080770	receptor-like kinase 902	-1.43832	-1.65353
Receptor kinase	HORVU4Hr1G007550	receptor-like kinase 902	2.12339	2.19365
Receptor kinase	HORVU0Hr1G039890	Receptor-like kinase extracellular domain LRKA18A6		1.18922
Receptor kinase	HORVU0Hr1G039620	Receptor-like protein kinase	1.22396	2.33388
Receptor kinase	HORVU3Hr1G070200	Receptor-like protein kinase	-1.46827	-1.72506
Receptor kinase	HORVU7Hr1G008050	Receptor-like protein kinase	1.20961	1.73737
Receptor kinase	HORVU7Hr1G030370	Receptor-like protein kinase	-1.57408
Receptor kinase	HORVU4Hr1G019460	receptor-like protein kinase 1	-1.32799	-1.43657
Receptor kinase	HORVU4Hr1G023740	receptor-like protein kinase 1		1.65416
Receptor kinase	HORVU5Hr1G098820	receptor-like protein kinase 1		1.12293
Receptor kinase	HORVU7Hr1G033520	receptor-like protein kinase 1		1.37641
Receptor kinase	HORVU2Hr1G104030	Receptor-like protein kinase 2		-3.30201
Receptor kinase	HORVU3Hr1G068000	receptor-like protein kinase 2	-1.31813	-1.60749
Receptor kinase	HORVU6Hr1G002290	receptor-like protein kinase 2		1.52788
Receptor kinase	HORVU6Hr1G004340	receptor-like protein kinase 2	2.02316	2.24347
Receptor kinase	HORVU7Hr1G043620	receptor-like protein kinase 2		1.29299
Receptor kinase	HORVU4Hr1G020000	receptor-like protein kinase 4		1.55544
Receptor kinase	HORVU4Hr1G081590	receptor-like protein kinase 4	1.12926	1.33581
Receptor kinase	HORVU2Hr1G039960	Receptor-like protein kinase 5	-1.21085	-1.52577
Receptor kinase	HORVU5Hr1G087210	Receptor-like serine/threonine-protein kinase SD1-8		2.00639
Serine-threonine protein kinase	HORVU2Hr1G097250	serine carboxypeptidase-like 19		2.3242
Serine-threonine protein kinase	HORVU2Hr1G097270	serine carboxypeptidase-like 19	-1.6805	-2.2847
Serine-threonine protein kinase	HORVU4Hr1G010160	serine carboxypeptidase-like 19	-1.37794	-1.36221
Serine-threonine protein kinase	HORVU4Hr1G015490	serine carboxypeptidase-like 19	-1.67929	-2.0594
Serine-threonine protein kinase	HORVU7Hr1G025800	serine carboxypeptidase-like 19	-3.34022	-1.88454
Serine-threonine protein kinase	HORVU3Hr1G068270	serine carboxypeptidase-like 2	1.23794	2.32621
Serine-threonine protein kinase	HORVU3Hr1G112520	Serine decarboxylase 1	3.41149	2.67688
Serine-threonine protein kinase	HORVU2Hr1G080310	Serine protease Do-like HtrA	-1.35833	-1.45055
Serine-threonine protein kinase	HORVU6Hr1G034010	Serine/arginine-rich splicing factor 12		-2.04926
Serine-threonine protein kinase	HORVU3Hr1G029350	serine/threonine protein kinase 1	1.18139	1.75521
Serine-threonine protein kinase	HORVU3Hr1G073100	serine/threonine protein kinase 1	-2.88855	-2.30555
Serine-threonine protein kinase	HORVU4Hr1G083080	serine/threonine protein kinase 1	1.43359	1.96391
Serine-threonine protein kinase	HORVU5Hr1G093660	serine/threonine protein kinase 1	-2.62283	-2.4915
Serine-threonine protein kinase	HORVU5Hr1G125200	serine/threonine protein phosphatase 2A		-1.21968
Serine-threonine protein kinase	HORVU1Hr1G025690	Serine/threonine protein phosphatase 2A 57 kDa regulatory subunit B iota isoform		-1.10756
Serine-threonine protein kinase	HORVU6Hr1G034840	Serine/threonine protein phosphatase 2A regulatory subunit Balpha		1.01331
Serine-threonine protein kinase	HORVU1Hr1G080600	Serine/threonine-protein kinase	-2.15659	-2.20253
Serine-threonine protein kinase	HORVU2Hr1G066280	Serine/threonine-protein kinase		1.5675
Serine-threonine protein kinase	HORVU3Hr1G013180	Serine/threonine-protein kinase		2.47869
Serine-threonine protein kinase	HORVU3Hr1G013390	Serine/threonine-protein kinase	1.56533	1.66198
Serine-threonine protein kinase	HORVU3Hr1G024650	Serine/threonine-protein kinase		1.6292
Serine-threonine protein kinase	HORVU3Hr1G095790	Serine/threonine-protein kinase		2.5098
Serine-threonine protein kinase	HORVU4Hr1G026170	Serine/threonine-protein kinase		-2.69303
Serine-threonine protein kinase	HORVU5Hr1G124800	Serine/threonine-protein kinase	1.30607	2.69094
Serine-threonine protein kinase	HORVU7Hr1G091080	Serine/threonine-protein kinase		3.01751
Serine-threonine protein kinase	HORVU7Hr1G091140	Serine/threonine-protein kinase	-2.49931	-2.74737
Serine-threonine protein kinase	HORVU0Hr1G025290	Serine/threonine-protein kinase SMG1		-2.0476
Serine-threonine protein kinase	HORVU6Hr1G086770	serine-rich protein-related	-2.84071	-2.78711
LRR-RLK receptor kinases	HORVU0Hr1G018390	Leucine-rich receptor-like protein kinase family protein		-6.74768
LRR-RLK receptor kinases	HORVU0Hr1G022670	Leucine-rich receptor-like protein kinase family protein	-1.05248	-1.52005
LRR-RLK receptor kinases	HORVU1Hr1G000660	Leucine-rich receptor-like protein kinase family protein		2.0252
LRR-RLK receptor kinases	HORVU1Hr1G009600	Leucine-rich receptor-like protein kinase family protein		2.25839
LRR-RLK receptor kinases	HORVU2Hr1G001550	Leucine-rich receptor-like protein kinase family protein		2.87068
LRR-RLK receptor kinases	HORVU2Hr1G002020	Leucine-rich receptor-like protein kinase family protein	1.57367	1.19995
LRR-RLK receptor kinases	HORVU2Hr1G029120	Leucine-rich receptor-like protein kinase family protein	-1.2014	-1.89328
LRR-RLK receptor kinases	HORVU2Hr1G061090	Leucine-rich receptor-like protein kinase family protein		-1.06565
LRR-RLK receptor kinases	HORVU3Hr1G070700	Leucine-rich receptor-like protein kinase family protein		1.3084
LRR-RLK receptor kinases	HORVU4Hr1G000030	Leucine-rich receptor-like protein kinase family protein		1.56099
LRR-RLK receptor kinases	HORVU4Hr1G015710	Leucine-rich receptor-like protein kinase family protein	-1.31708	-1.25235
LRR-RLK receptor kinases	HORVU4Hr1G015740	Leucine-rich receptor-like protein kinase family protein	2.31073	2.37849
LRR-RLK receptor kinases	HORVU5Hr1G001730	Leucine-rich receptor-like protein kinase family protein		-1.39955
LRR-RLK receptor kinases	HORVU5Hr1G001920	Leucine-rich receptor-like protein kinase family protein	1.14226	1.80669
LRR-RLK receptor kinases	HORVU5Hr1G084560	Leucine-rich receptor-like protein kinase family protein		1.77284
LRR-RLK receptor kinases	HORVU5Hr1G095120	Leucine-rich receptor-like protein kinase family protein		1.81028
LRR-RLK receptor kinases	HORVU6Hr1G005460	Leucine-rich receptor-like protein kinase family protein		-1.16372
LRR-RLK receptor kinases	HORVU6Hr1G014880	Leucine-rich receptor-like protein kinase family protein	2.21451	2.80759
LRR-RLK receptor kinases	HORVU6Hr1G088400	Leucine-rich receptor-like protein kinase family protein		2.04438
LRR-RLK receptor kinases	HORVU7Hr1G009680	Leucine-rich receptor-like protein kinase family protein		2.87258
LRR-RLK receptor kinases	HORVU7Hr1G018590	Leucine-rich receptor-like protein kinase family protein	-3.1714	1.99705
LRR-RLK receptor kinases	HORVU7Hr1G088430	Leucine-rich receptor-like protein kinase family protein		1.86183
LRR-RLK receptor kinases	HORVU0Hr1G039970	Leucine-rich receptor-like protein kinase family protein	-1.90577
LRR-RLK receptor kinases	HORVU5Hr1G113500	Leucine-rich repeat (LRR) family protein		1.32137
LRR-RLK receptor kinases	HORVU7Hr1G051000	Leucine-rich repeat (LRR) family protein		-1.42837
LRR-RLK receptor kinases	HORVU4Hr1G055300	Leucine-rich repeat and IQ domain-containing protein 3, putative isoform 1		1.48567
LRR-RLK receptor kinases	HORVU5Hr1G041590	Leucine-rich repeat protein kinase family protein		1.73486
LRR-RLK receptor kinases	HORVU0Hr1G018590	Leucine-rich repeat receptor-like protein kinase family protein		-5.79557
LRR-RLK receptor kinases	HORVU0Hr1G039010	Leucine-rich repeat receptor-like protein kinase family protein		2.16589
LRR-RLK receptor kinases	HORVU1Hr1G000560	Leucine-rich repeat receptor-like protein kinase family protein		3.40737
LRR-RLK receptor kinases	HORVU1Hr1G002410	Leucine-rich repeat receptor-like protein kinase family protein		3.35657
LRR-RLK receptor kinases	HORVU1Hr1G009070	Leucine-rich repeat receptor-like protein kinase family protein		3.78629
LRR-RLK receptor kinases	HORVU1Hr1G009610	Leucine-rich repeat receptor-like protein kinase family protein		3.48822
LRR-RLK receptor kinases	HORVU1Hr1G094810	Leucine-rich repeat receptor-like protein kinase family protein	1.03551	1.86309
LRR-RLK receptor kinases	HORVU2Hr1G102790	Leucine-rich repeat receptor-like protein kinase family protein		1.29737
LRR-RLK receptor kinases	HORVU3Hr1G013160	Leucine-rich repeat receptor-like protein kinase family protein	-3.05054	-3.93142
LRR-RLK receptor kinases	HORVU3Hr1G018390	Leucine-rich repeat receptor-like protein kinase family protein		2.66587
LRR-RLK receptor kinases	HORVU3Hr1G018430	Leucine-rich repeat receptor-like protein kinase family protein	4.17368	5.47075
LRR-RLK receptor kinases	HORVU3Hr1G027760	Leucine-rich repeat receptor-like protein kinase family protein		-1.43256
LRR-RLK receptor kinases	HORVU3Hr1G104940	Leucine-rich repeat receptor-like protein kinase family protein		1.67089
LRR-RLK receptor kinases	HORVU3Hr1G116330	Leucine-rich repeat receptor-like protein kinase family protein		-2.86636
LRR-RLK receptor kinases	HORVU4Hr1G000040	Leucine-rich repeat receptor-like protein kinase family protein		1.46366
LRR-RLK receptor kinases	HORVU4Hr1G001060	Leucine-rich repeat receptor-like protein kinase family protein	1.45135	3.97619
LRR-RLK receptor kinases	HORVU4Hr1G001070	Leucine-rich repeat receptor-like protein kinase family protein		2.70548
LRR-RLK receptor kinases	HORVU4Hr1G001080	Leucine-rich repeat receptor-like protein kinase family protein		1.90932
LRR-RLK receptor kinases	HORVU4Hr1G001090	Leucine-rich repeat receptor-like protein kinase family protein		2.81821
LRR-RLK receptor kinases	HORVU4Hr1G090020	Leucine-rich repeat receptor-like protein kinase family protein		3.71118
LRR-RLK receptor kinases	HORVU5Hr1G037990	Leucine-rich repeat receptor-like protein kinase family protein		1.32109
LRR-RLK receptor kinases	HORVU5Hr1G083110	Leucine-rich repeat receptor-like protein kinase family protein		3.32887
LRR-RLK receptor kinases	HORVU5Hr1G093410	Leucine-rich repeat receptor-like protein kinase family protein	-2.04695	-2.48896
LRR-RLK receptor kinases	HORVU5Hr1G105060	Leucine-rich repeat receptor-like protein kinase family protein	-3.34195	-3.26572
LRR-RLK receptor kinases	HORVU5Hr1G113630	Leucine-rich repeat receptor-like protein kinase family protein	2.85695	4.19627
LRR-RLK receptor kinases	HORVU6Hr1G001770	Leucine-rich repeat receptor-like protein kinase family protein		2.92437
LRR-RLK receptor kinases	HORVU6Hr1G002460	Leucine-rich repeat receptor-like protein kinase family protein	1.27296	2.61581
LRR-RLK receptor kinases	HORVU6Hr1G009090	Leucine-rich repeat receptor-like protein kinase family protein		1.90888
LRR-RLK receptor kinases	HORVU6Hr1G009180	Leucine-rich repeat receptor-like protein kinase family protein		1.89472
LRR-RLK receptor kinases	HORVU6Hr1G010720	Leucine-rich repeat receptor-like protein kinase family protein		2.44616
LRR-RLK receptor kinases	HORVU6Hr1G010730	Leucine-rich repeat receptor-like protein kinase family protein		2.51633
LRR-RLK receptor kinases	HORVU6Hr1G019290	Leucine-rich repeat receptor-like protein kinase family protein	-2.31735	-1.54136
LRR-RLK receptor kinases	HORVU6Hr1G019450	Leucine-rich repeat receptor-like protein kinase family protein		3.37445
LRR-RLK receptor kinases	HORVU6Hr1G031910	Leucine-rich repeat receptor-like protein kinase family protein	-1.81153	-1.85027
LRR-RLK receptor kinases	HORVU7Hr1G006590	Leucine-rich repeat receptor-like protein kinase family protein		4.94864
LRR-RLK receptor kinases	HORVU7Hr1G007520	Leucine-rich repeat receptor-like protein kinase family protein		1.22661
LRR-RLK receptor kinases	HORVU7Hr1G083080	Leucine-rich repeat receptor-like protein kinase family protein		-2.36826
LRR-RLK receptor kinases	HORVU7Hr1G086120	Leucine-rich repeat receptor-like protein kinase family protein	1.45776	3.78947
LRR-RLK receptor kinases	HORVU7Hr1G050110	Leucine-rich repeat receptor-like protein kinase family protein	-1.90372
LRR-RLK receptor kinases	HORVU3Hr1G113080	Leucine-rich repeat-containing protein 23	1.50709	1.46694
LRR-RLK receptor kinases	HORVU2Hr1G026750	Leucine--tRNA ligase	1.0267	1.15415
LRR-RLK receptor kinases	HORVU3Hr1G032730	Leucine--tRNA ligase		1.0048
Protein Kinases	HORVU3Hr1G115860	protein kinase 1B	-1.42888	-1.19476
Protein Kinases	HORVU6Hr1G004320	Protein kinase domain containing protein, expressed		2.93522
Protein Kinases	HORVU6Hr1G004560	Protein kinase domain containing protein, expressed		2.97324
Protein Kinases	HORVU6Hr1G008580	Protein kinase domain containing protein, expressed	-2.04222
Protein Kinases	HORVU1Hr1G067200	protein kinase family protein	1.72873	1.09766
Protein Kinases	HORVU2Hr1G102530	Protein kinase family protein		1.71261
Protein Kinases	HORVU2Hr1G102580	Protein kinase family protein		1.03367
Protein Kinases	HORVU2Hr1G103780	protein kinase family protein	1.45669	1.92878
Protein Kinases	HORVU4Hr1G056610	protein kinase family protein		1.33126
Protein Kinases	HORVU5Hr1G041660	protein kinase family protein		2.34825
Protein Kinases	HORVU5Hr1G122390	protein kinase family protein		1.24379
Protein Kinases	HORVU6Hr1G004440	Protein kinase family protein		2.24059
Protein Kinases	HORVU7Hr1G018700	protein kinase family protein		2.2271
Protein Kinases	HORVU7Hr1G086580	protein kinase family protein		1.56453
Protein Kinases	HORVU3Hr1G111040	protein kinase family protein		1.05984
Protein Kinases	HORVU4Hr1G055890	Protein kinase family protein		-1.21211
Protein Kinases	HORVU0Hr1G022070	Protein kinase superfamily protein		3.22799
Protein Kinases	HORVU2Hr1G029900	Protein kinase superfamily protein	-2.13834	-2.21461
Protein Kinases	HORVU2Hr1G030520	Protein kinase superfamily protein		1.56475
Protein Kinases	HORVU2Hr1G062700	Protein kinase superfamily protein		1.12256
Protein Kinases	HORVU2Hr1G075030	Protein kinase superfamily protein		-1.10109
Protein Kinases	HORVU2Hr1G075190	Protein kinase superfamily protein	-1.84233	-1.79907
Protein Kinases	HORVU3Hr1G028150	Protein kinase superfamily protein	1.28021	1.40285
Protein Kinases	HORVU3Hr1G065620	Protein kinase superfamily protein	2.52505	2.389
Protein Kinases	HORVU3Hr1G099120	Protein kinase superfamily protein	1.58778	1.32133
Protein Kinases	HORVU4Hr1G000660	Protein kinase superfamily protein	-2.43562	-2.48393
Protein Kinases	HORVU4Hr1G008180	Protein kinase superfamily protein		-1.19469
Protein Kinases	HORVU4Hr1G010030	Protein kinase superfamily protein		1.07053
Protein Kinases	HORVU4Hr1G023850	Protein kinase superfamily protein		-1.60184
Protein Kinases	HORVU4Hr1G025070	Protein kinase superfamily protein		-1.60355
Protein Kinases	HORVU4Hr1G055860	Protein kinase superfamily protein	-1.15499	-1.13567
Protein Kinases	HORVU4Hr1G056120	Protein kinase superfamily protein	-1.75246	-1.81545
Protein Kinases	HORVU4Hr1G084840	Protein kinase superfamily protein		-1.38697
Protein Kinases	HORVU5Hr1G046020	Protein kinase superfamily protein	-3.36278	-2.95161
Protein Kinases	HORVU5Hr1G059070	Protein kinase superfamily protein	-2.03779	-1.93087
Protein Kinases	HORVU5Hr1G097010	Protein kinase superfamily protein	1.29495	1.33637
Protein Kinases	HORVU5Hr1G103560	Protein kinase superfamily protein		-1.95515
Protein Kinases	HORVU5Hr1G104080	Protein kinase superfamily protein	-1.4646	-1.5902
Protein Kinases	HORVU5Hr1G114850	Protein kinase superfamily protein		-2.09332
Protein Kinases	HORVU6Hr1G005260	Protein kinase superfamily protein	-1.4117	-1.19354
Protein Kinases	HORVU6Hr1G013750	Protein kinase superfamily protein		1.80404
Protein Kinases	HORVU6Hr1G062850	Protein kinase superfamily protein	-1.92268	-1.8707
Protein Kinases	HORVU6Hr1G065020	Protein kinase superfamily protein		-1.02758
Protein Kinases	HORVU6Hr1G090780	Protein kinase superfamily protein		1.50451
Protein Kinases	HORVU7Hr1G029750	Protein kinase superfamily protein	1.41531	1.09658
Protein Kinases	HORVU7Hr1G081590	Protein kinase superfamily protein		-1.20634
Protein Kinases	HORVU7Hr1G092030	Protein kinase superfamily protein	-1.86125	-1.5548
Protein Kinases	HORVU2Hr1G028230	Protein kinase superfamily protein	-1.10644
Transcription factors
Ethylene-responsive transcription factor	HORVU5Hr1G062940	Ethylene-responsive transcription factor 1		1.01096
Ethylene-responsive transcription factor	HORVU6Hr1G062430	Ethylene-responsive transcription factor 5	3.2399	3.52134
Ethylene-responsive transcription factor	HORVU7Hr1G026940	Ethylene-responsive transcription factor 5	2.89204	3.14413
Transcription factor bHLH	HORVU4Hr1G087590	Transcription factor bHLH35	1.30632	1.6755
Transcription factor bHLH	HORVU2Hr1G028530	Transcription factor bHLH47	1.45875	1.29361
Transcription factor bHLH	HORVU3Hr1G066600	Transcription factor bHLH87	-3.05336	-3.41147
Transcription factor MYB	HORVU4Hr1G054420	myb domain protein 12	-3.49827	-2.38098
Transcription factor MYB	HORVU7Hr1G041810	myb domain protein 20	3.37301
Transcription factor MYB	HORVU2Hr1G041300	myb domain protein 41	2.39448
Transcription factor MYB	HORVU1Hr1G008810	myb domain protein 59		-1.07596
Transcription factor MYB	HORVU6Hr1G067380	myb domain protein 63	2.58878	1.72374
Transcription factor MYB	HORVU7Hr1G082020	myb domain protein 86		-3.3442
Transcription factor MYB	HORVU4Hr1G023510	myb domain protein 96	-1.88577
Transcription factor MYB	HORVU5Hr1G083910	MYB-like 102	-1.11605	-1.18115
Transcription factor b-ZIP	HORVU6Hr1G028660	BZIP transcription factor		-1.28976
Transcription factor b-ZIP	HORVU7Hr1G035500	bZIP transcription factor 27		1.34942
Transcription factor HD-ZIP	HORVU4Hr1G084590	Homeobox protein BEL1 homolog	-1.46994	-1.50223
Transcription factor HD-ZIP	HORVU4Hr1G084680	Homeobox protein knotted-1-like 3	-1.24828	-2.01471
Transcription factor HD-ZIP	HORVU1Hr1G082910	homeobox-leucine zipper protein 3	3.93711	3.53804
Transcription factor HD-ZIP	HORVU2Hr1G092710	Homeobox-leucine zipper protein family	5.61604	4.86241
Transcription factor HD-ZIP	HORVU3Hr1G026990	Homeobox-leucine zipper protein family	2.67889	2.23377
Transcription factor HD-ZIP	HORVU5Hr1G059410	Homeobox-leucine zipper protein family	2.54096	2.58407
Transcription factor HD-ZIP	HORVU3Hr1G108430	Homeobox-leucine zipper protein ROC6		-2.63977
Transcription factor HD-ZIP	HORVU7Hr1G036950	Homeobox-leucine zipper protein ROC6	-1.95275	-2.7583
Transcription factor NAC	HORVU4Hr1G081430	NAC domain containing protein 36		1.54593
Transcription factor NAC	HORVU4Hr1G081440	NAC domain containing protein 36		1.31841
Transcription factor NAC	HORVU2Hr1G017400	NAC domain protein,	2.00571	2.08161
Transcription factor NAC	HORVU3Hr1G014140	NAC domain protein,		2.64098
Transcription factor NAC	HORVU4Hr1G012030	NAC domain protein,		-2.72598
Transcription factor NAC	HORVU5Hr1G040700	NAC domain protein,		2.2586
Transcription factor NAC	HORVU5Hr1G045650	NAC domain protein,	2.42727	2.31
Transcription factor NAC	HORVU7Hr1G022310	NAC domain protein,	2.15008	2.04642
Transcription factor NAC	HORVU7Hr1G042420	NAC domain protein,		1.42817
Transcription factor MADS-box	HORVU5Hr1G095630	MADS-box transcription factor 14	2.17225	2.37536
Transcription factor WRKY	HORVU5Hr1G094050	WRKY DNA-binding protein 21		-1.82678
Transcription factor WRKY	HORVU2Hr1G017740	WRKY DNA-binding protein 46		3.09471
Transcription factor WRKY	HORVU3Hr1G050590	WRKY DNA-binding protein 50		2.26808
Transcription factor WRKY	HORVU7Hr1G083270	WRKY DNA-binding protein 70		2.2839
Heat shock	HORVU3Hr1G020390	17.6 kDa class II heat shock protein		1.14962
Heat shock	HORVU3Hr1G020490	17.6 kDa class II heat shock protein		1.71908
Heat shock	HORVU3Hr1G020520	17.6 kDa class II heat shock protein		1.82552
Heat shock	HORVU4Hr1G002290	17.8 kDa class I heat shock protein	-2.37044	-2.11462
Heat shock	HORVU6Hr1G015130	18.1 kDa class I heat shock protein		-1.6216
Heat shock	HORVU6Hr1G015130	18.1 kDa class I heat shock protein	-1.37427
Heat shock	HORVU1Hr1G066530	22.3 kDa class VI heat shock protein	-1.72285	-1.45286
Heat shock	HORVU7Hr1G109450	22.7 kDa class IV heat shock protein	-1.51683
Heat shock	HORVU1Hr1G094450	Hsp20/alpha crystallin family protein	-1.31298	-1.37895
Heat shock	HORVU2Hr1G105520	DnaJ/Hsp40 cysteine-rich domain superfamily protein		-1.23422
Heat shock	HORVU7Hr1G081510	DnaJ/Hsp40 cysteine-rich domain superfamily protein	-2.9108	-3.76351
Transcription factor Heat stress	HORVU5Hr1G094380	Heat stress transcription factor A-2a		-2.05
Transcription factor Heat stress	HORVU2Hr1G040680	Heat stress transcription factor A-3		1.49042
Transcription factor Heat stress	HORVU1Hr1G081300	Heat stress transcription factor A-4d		1.76186
Transcription factor Heat stress	HORVU3Hr1G069590	Heat stress transcription factor C-1b	4.51419	3.30883
Transcription factor Heat stress	HORVU4Hr1G090090	Heat stress transcription factor C-2a	3.93713	3.43115
Transcription factor Heat stress	HORVU4Hr1G090850	Heat stress transcription factor C-2a	5.5679	4.76472
Transcription factor Heat stress	HORVU7Hr1G088920	Heat stress transcription factor C-2b	-1.13154
Transcription factor GATA	HORVU5Hr1G116310	GATA transcription factor 15		-1.27757
Transcription factor GATA	HORVU7Hr1G086810	GATA transcription factor 23		-1.21993
Transcription factor GATA	HORVU2Hr1G093230	GATA transcription factor 27	-1.17066
Transcription factor GATA	HORVU3Hr1G071030	GATA transcription factor 9		-1.29184
Transcription factor CBF	HORVU2Hr1G025720	C-repeat binding factor 3-like protein	-1.62886	-1.91527
Transcription factor CBF	HORVU7Hr1G091560	C-repeat binding factor 3-like protein	-1.76203	-2.04702
Transcription factor ABRE	HORVU2Hr1G090690	GRAM domain-containing protein / ABA-responsive protein-related	-3.19762	-4.87152
Transcription factor ABRE	HORVU2Hr1G090730	GRAM domain-containing protein / ABA-responsive protein-related	-3.2239	-6.77516
Transcription factor ABRE	HORVU5Hr1G115100	GRAM domain-containing protein / ABA-responsive protein-related	1.24189	1.40648
Transcription factor GRAS	HORVU1Hr1G004440	GRAS family transcription factor	-1.84371	-1.42361
Transcription factor GRAS	HORVU3Hr1G106260	GRAS family transcription factor		1.12244
Nuclear transcription factor	HORVU4Hr1G005670	Nuclear transcription factor Y subunit A-9	2.05406	1.54621
Nuclear transcription factor	HORVU2Hr1G032320	Nuclear transcription factor Y subunit B-3	-1.44542	-2.03725
Nuclear transcription factor	HORVU7Hr1G082930	Nuclear transcription factor Y subunit C-2		2.60111
Nuclear transcription factor	HORVU3Hr1G072350	Nuclear transport factor 2 (NTF2) family protein		-1.34275
Nuclear transcription factor	HORVU6Hr1G083660	Nuclear transport factor 2 (NTF2) family protein	-3.54644	-4.40545
Transcription factor PLATZ	HORVU6Hr1G067060	PLATZ transcription factor family protein	2.1705	1.97438
Transcription factor PLATZ	HORVU7Hr1G093120	PLATZ transcription factor family protein		1.00439
Transcription factor Trihelix	HORVU4Hr1G089120	Trihelix transcription factor GT-2	-1.60711	-2.5891
Transcription factor ICE	HORVU3Hr1G096460	Transcription factor ICE1		-1.20061
Transcription factor ORG2	HORVU3Hr1G108660	Transcription factor ORG2	-1.57917
Transcription factor ORG3	HORVU3Hr1G108670	Transcription factor ORG2	-1.16946
Transcription factor PCF2	HORVU7Hr1G036940	Transcription factor PCF2	-2.24423	-3.74262
Transcription factor RADIALIS	HORVU7Hr1G047910	Transcription factor RADIALIS	-2.13916	-3.66666
Transcription factor TCP4	HORVU3Hr1G028240	Transcription factor TCP4		-3.27383
Transcription factor VIP1	HORVU4Hr1G020540	Transcription factor VIP1		1.02514
Growth-regulating factor	HORVU0Hr1G026650	Growth-regulating factor 4		-1.73494

## Sheet: Table S3
Table S3. Primers used for qRT-PCR.
Accession N	putative function	Fold change_RNAseq_24h_B	Fold change_RNAseq_24h_T	length	Forward Primer	Reverse Primer
Up-regulated
HORVU2Hr1G075900	Acyl-CoA N-acyltransferase with RING/FYVE/PHD-type zinc finger protein	4.2	2.6	148	cctttgatggcagcgaagaa	tccacaatgcggcaatacac
HORVU3Hr1G106720	Pyrroline-5-carboxylate reductase	2.5	1.7	139	cgaaaacgatgaaaaccgcg	catcgcttcaatcgccagaa
HORVU7Hr1G083970	Zinc-binding dehydrogenase family protein	3.2	3.5	166	tcagctgaaccgcatgaaac	atattcttcccacgccagca
HORVU7Hr1G047800	Terpene cyclase/mutase family	1.4	2	130	gcggtgaaaattgcggaaag	taatgccgctaaaatcgccc
Down-regulated
HORVU0Hr1G002340	NADH-cytochrome b5 reductase 2	-1.6	-2.1	181	cgattcgcagcctgattgaa	ttttcgcctttccagccatc
HORVU7Hr1G047000	Pyrophosphate-fructose 6-phosphate 1-phosphotransferase subunit alpha	-1.8	-1.8	147	aaacagatttgcgatgcggt	gctcacgcctttatcatgca
HORVU7Hr1G048050	Ribulose bisphosphate carboxyl	-2	-1.5	192	cctgaaaagcaccgcggg	aacagcagaataaagcccgc
HORVU5Hr1G057590	Oxygen-dependent choline dehydrogenase	-3.2	-2.8	171	ggctatgaaatggaacgcgt	ctgctgatccaccactttgc
Control intern
U40042.1	HvTUB2			250	agtgtcctgtccacccactc	agcatgaagtggatccttgg
